# Supplementary material for: Effect of non-pharmaceutical interventions in the early phase of the COVID-19 epidemic in Saudi Arabia
Source: PLOS Glob Public Health. 2022 May 9;2(5):e0000237. doi: 10.1371/journal.pgph.0000237 (PMC10021433; doi:10.1371/journal.pgph.0000237)
Supplement: S1 Data — Regional-level daily case and death data counts in the Kindom of Saudi Arabia used in this analysis. (CSV) [file pgph.0000237.s007.csv]

cases	deaths	date	admin1
0	0	2020-03-03	ash_sharqiyah
0	0	2020-03-03	najran
0	0	2020-03-03	jizan
0	0	2020-03-03	asir
0	0	2020-03-03	ar_riyad
0	0	2020-03-03	makkah
0	0	2020-03-03	al_bahah
0	0	2020-03-03	al_madinah
0	0	2020-03-03	al_quassim
0	0	2020-03-03	hail
0	0	2020-03-03	al_hudud_ash_shamaliyah
0	0	2020-03-03	al_jawf
0	0	2020-03-03	tabuk
0	0	2020-03-04	ash_sharqiyah
0	0	2020-03-04	najran
0	0	2020-03-04	jizan
0	0	2020-03-04	asir
0	0	2020-03-04	ar_riyad
0	0	2020-03-04	makkah
0	0	2020-03-04	al_bahah
0	0	2020-03-04	al_madinah
0	0	2020-03-04	al_quassim
0	0	2020-03-04	hail
0	0	2020-03-04	al_hudud_ash_shamaliyah
0	0	2020-03-04	al_jawf
0	0	2020-03-04	tabuk
5	0	2020-03-05	ash_sharqiyah
0	0	2020-03-05	najran
0	0	2020-03-05	jizan
0	0	2020-03-05	asir
7	0	2020-03-05	ar_riyad
9	0	2020-03-05	makkah
0	0	2020-03-05	al_bahah
3	0	2020-03-05	al_madinah
0	0	2020-03-05	al_quassim
0	0	2020-03-05	hail
0	0	2020-03-05	al_hudud_ash_shamaliyah
0	0	2020-03-05	al_jawf
0	0	2020-03-05	tabuk
3	0	2020-03-06	ash_sharqiyah
0	0	2020-03-06	najran
0	0	2020-03-06	jizan
0	0	2020-03-06	asir
4	0	2020-03-06	ar_riyad
5	0	2020-03-06	makkah
0	0	2020-03-06	al_bahah
1	0	2020-03-06	al_madinah
0	0	2020-03-06	al_quassim
0	0	2020-03-06	hail
0	0	2020-03-06	al_hudud_ash_shamaliyah
0	0	2020-03-06	al_jawf
0	0	2020-03-06	tabuk
3	0	2020-03-07	ash_sharqiyah
0	0	2020-03-07	najran
0	0	2020-03-07	jizan
0	0	2020-03-07	asir
4	0	2020-03-07	ar_riyad
5	0	2020-03-07	makkah
0	0	2020-03-07	al_bahah
1	0	2020-03-07	al_madinah
0	0	2020-03-07	al_quassim
0	0	2020-03-07	hail
0	0	2020-03-07	al_hudud_ash_shamaliyah
0	0	2020-03-07	al_jawf
0	0	2020-03-07	tabuk
5	0	2020-03-08	ash_sharqiyah
0	0	2020-03-08	najran
0	0	2020-03-08	jizan
0	0	2020-03-08	asir
7	0	2020-03-08	ar_riyad
9	0	2020-03-08	makkah
0	0	2020-03-08	al_bahah
3	0	2020-03-08	al_madinah
0	0	2020-03-08	al_quassim
0	0	2020-03-08	hail
0	0	2020-03-08	al_hudud_ash_shamaliyah
0	0	2020-03-08	al_jawf
0	0	2020-03-08	tabuk
5	0	2020-03-09	ash_sharqiyah
0	0	2020-03-09	najran
0	0	2020-03-09	jizan
0	0	2020-03-09	asir
7	0	2020-03-09	ar_riyad
9	0	2020-03-09	makkah
0	0	2020-03-09	al_bahah
3	0	2020-03-09	al_madinah
0	0	2020-03-09	al_quassim
0	0	2020-03-09	hail
0	0	2020-03-09	al_hudud_ash_shamaliyah
0	0	2020-03-09	al_jawf
0	0	2020-03-09	tabuk
5	0	2020-03-10	ash_sharqiyah
0	0	2020-03-10	najran
0	0	2020-03-10	jizan
0	0	2020-03-10	asir
7	0	2020-03-10	ar_riyad
9	0	2020-03-10	makkah
0	0	2020-03-10	al_bahah
3	0	2020-03-10	al_madinah
0	0	2020-03-10	al_quassim
0	0	2020-03-10	hail
0	0	2020-03-10	al_hudud_ash_shamaliyah
0	0	2020-03-10	al_jawf
0	0	2020-03-10	tabuk
5	0	2020-03-11	ash_sharqiyah
0	0	2020-03-11	najran
0	0	2020-03-11	jizan
0	0	2020-03-11	asir
7	0	2020-03-11	ar_riyad
9	0	2020-03-11	makkah
0	0	2020-03-11	al_bahah
3	0	2020-03-11	al_madinah
0	0	2020-03-11	al_quassim
0	0	2020-03-11	hail
0	0	2020-03-11	al_hudud_ash_shamaliyah
0	0	2020-03-11	al_jawf
0	0	2020-03-11	tabuk
3	0	2020-03-12	ash_sharqiyah
0	0	2020-03-12	najran
0	0	2020-03-12	jizan
0	0	2020-03-12	asir
4	0	2020-03-12	ar_riyad
5	0	2020-03-12	makkah
0	0	2020-03-12	al_bahah
1	0	2020-03-12	al_madinah
0	0	2020-03-12	al_quassim
0	0	2020-03-12	hail
0	0	2020-03-12	al_hudud_ash_shamaliyah
0	0	2020-03-12	al_jawf
0	0	2020-03-12	tabuk
5	0	2020-03-13	ash_sharqiyah
0	0	2020-03-13	najran
0	0	2020-03-13	jizan
0	0	2020-03-13	asir
7	0	2020-03-13	ar_riyad
9	0	2020-03-13	makkah
0	0	2020-03-13	al_bahah
3	0	2020-03-13	al_madinah
0	0	2020-03-13	al_quassim
0	0	2020-03-13	hail
0	0	2020-03-13	al_hudud_ash_shamaliyah
0	0	2020-03-13	al_jawf
0	0	2020-03-13	tabuk
16	0	2020-03-14	ash_sharqiyah
0	0	2020-03-14	najran
1	0	2020-03-14	jizan
1	0	2020-03-14	asir
22	0	2020-03-14	ar_riyad
28	0	2020-03-14	makkah
0	0	2020-03-14	al_bahah
8	0	2020-03-14	al_madinah
1	0	2020-03-14	al_quassim
0	0	2020-03-14	hail
0	0	2020-03-14	al_hudud_ash_shamaliyah
0	0	2020-03-14	al_jawf
1	0	2020-03-14	tabuk
5	0	2020-03-15	ash_sharqiyah
0	0	2020-03-15	najran
0	0	2020-03-15	jizan
0	0	2020-03-15	asir
7	0	2020-03-15	ar_riyad
9	0	2020-03-15	makkah
0	0	2020-03-15	al_bahah
3	0	2020-03-15	al_madinah
0	0	2020-03-15	al_quassim
0	0	2020-03-15	hail
0	0	2020-03-15	al_hudud_ash_shamaliyah
0	0	2020-03-15	al_jawf
0	0	2020-03-15	tabuk
5	0	2020-03-16	ash_sharqiyah
0	0	2020-03-16	najran
0	0	2020-03-16	jizan
0	0	2020-03-16	asir
7	0	2020-03-16	ar_riyad
9	0	2020-03-16	makkah
0	0	2020-03-16	al_bahah
3	0	2020-03-16	al_madinah
0	0	2020-03-16	al_quassim
0	0	2020-03-16	hail
0	0	2020-03-16	al_hudud_ash_shamaliyah
0	0	2020-03-16	al_jawf
0	0	2020-03-16	tabuk
5	0	2020-03-17	ash_sharqiyah
0	0	2020-03-17	najran
0	0	2020-03-17	jizan
0	0	2020-03-17	asir
7	0	2020-03-17	ar_riyad
9	0	2020-03-17	makkah
0	0	2020-03-17	al_bahah
3	0	2020-03-17	al_madinah
0	0	2020-03-17	al_quassim
0	0	2020-03-17	hail
0	0	2020-03-17	al_hudud_ash_shamaliyah
0	0	2020-03-17	al_jawf
0	0	2020-03-17	tabuk
19	0	2020-03-18	ash_sharqiyah
0	0	2020-03-18	najran
1	0	2020-03-18	jizan
1	0	2020-03-18	asir
26	0	2020-03-18	ar_riyad
33	0	2020-03-18	makkah
0	0	2020-03-18	al_bahah
9	0	2020-03-18	al_madinah
1	0	2020-03-18	al_quassim
0	0	2020-03-18	hail
0	0	2020-03-18	al_hudud_ash_shamaliyah
0	0	2020-03-18	al_jawf
1	0	2020-03-18	tabuk
16	0	2020-03-19	ash_sharqiyah
0	0	2020-03-19	najran
1	0	2020-03-19	jizan
1	0	2020-03-19	asir
22	0	2020-03-19	ar_riyad
28	0	2020-03-19	makkah
0	0	2020-03-19	al_bahah
8	0	2020-03-19	al_madinah
1	0	2020-03-19	al_quassim
0	0	2020-03-19	hail
0	0	2020-03-19	al_hudud_ash_shamaliyah
0	0	2020-03-19	al_jawf
1	0	2020-03-19	tabuk
19	0	2020-03-20	ash_sharqiyah
0	0	2020-03-20	najran
1	0	2020-03-20	jizan
1	0	2020-03-20	asir
26	0	2020-03-20	ar_riyad
33	0	2020-03-20	makkah
0	0	2020-03-20	al_bahah
9	0	2020-03-20	al_madinah
1	0	2020-03-20	al_quassim
0	0	2020-03-20	hail
0	0	2020-03-20	al_hudud_ash_shamaliyah
0	0	2020-03-20	al_jawf
1	0	2020-03-20	tabuk
16	0	2020-03-21	ash_sharqiyah
0	0	2020-03-21	najran
1	0	2020-03-21	jizan
1	0	2020-03-21	asir
22	0	2020-03-21	ar_riyad
28	0	2020-03-21	makkah
0	0	2020-03-21	al_bahah
8	0	2020-03-21	al_madinah
1	0	2020-03-21	al_quassim
0	0	2020-03-21	hail
0	0	2020-03-21	al_hudud_ash_shamaliyah
0	0	2020-03-21	al_jawf
1	0	2020-03-21	tabuk
16	0	2020-03-22	ash_sharqiyah
0	0	2020-03-22	najran
1	0	2020-03-22	jizan
1	0	2020-03-22	asir
22	0	2020-03-22	ar_riyad
28	0	2020-03-22	makkah
0	0	2020-03-22	al_bahah
8	0	2020-03-22	al_madinah
1	0	2020-03-22	al_quassim
0	0	2020-03-22	hail
0	0	2020-03-22	al_hudud_ash_shamaliyah
0	0	2020-03-22	al_jawf
1	0	2020-03-22	tabuk
29	0	2020-03-23	ash_sharqiyah
0	0	2020-03-23	najran
2	0	2020-03-23	jizan
2	0	2020-03-23	asir
40	0	2020-03-23	ar_riyad
51	0	2020-03-23	makkah
0	0	2020-03-23	al_bahah
14	0	2020-03-23	al_madinah
2	0	2020-03-23	al_quassim
1	0	2020-03-23	hail
0	0	2020-03-23	al_hudud_ash_shamaliyah
0	0	2020-03-23	al_jawf
1	0	2020-03-23	tabuk
16	0	2020-03-24	ash_sharqiyah
0	0	2020-03-24	najran
1	0	2020-03-24	jizan
1	0	2020-03-24	asir
22	0	2020-03-24	ar_riyad
28	0	2020-03-24	makkah
0	0	2020-03-24	al_bahah
8	0	2020-03-24	al_madinah
1	0	2020-03-24	al_quassim
0	0	2020-03-24	hail
0	0	2020-03-24	al_hudud_ash_shamaliyah
0	0	2020-03-24	al_jawf
1	0	2020-03-24	tabuk
51	0	2020-03-25	ash_sharqiyah
1	0	2020-03-25	najran
3	0	2020-03-25	jizan
3	0	2020-03-25	asir
70	0	2020-03-25	ar_riyad
89	1	2020-03-25	makkah
0	0	2020-03-25	al_bahah
25	0	2020-03-25	al_madinah
3	0	2020-03-25	al_quassim
1	0	2020-03-25	hail
1	0	2020-03-25	al_hudud_ash_shamaliyah
0	0	2020-03-25	al_jawf
2	0	2020-03-25	tabuk
37	0	2020-03-26	ash_sharqiyah
1	0	2020-03-26	najran
2	0	2020-03-26	jizan
2	0	2020-03-26	asir
51	0	2020-03-26	ar_riyad
65	1	2020-03-26	makkah
0	0	2020-03-26	al_bahah
18	0	2020-03-26	al_madinah
2	0	2020-03-26	al_quassim
1	0	2020-03-26	hail
0	0	2020-03-26	al_hudud_ash_shamaliyah
0	0	2020-03-26	al_jawf
2	0	2020-03-26	tabuk
29	0	2020-03-27	ash_sharqiyah
0	0	2020-03-27	najran
2	0	2020-03-27	jizan
2	0	2020-03-27	asir
40	0	2020-03-27	ar_riyad
51	1	2020-03-27	makkah
0	0	2020-03-27	al_bahah
14	0	2020-03-27	al_madinah
2	0	2020-03-27	al_quassim
1	0	2020-03-27	hail
0	0	2020-03-27	al_hudud_ash_shamaliyah
0	0	2020-03-27	al_jawf
1	0	2020-03-27	tabuk
29	0	2020-03-28	ash_sharqiyah
0	0	2020-03-28	najran
2	0	2020-03-28	jizan
2	0	2020-03-28	asir
40	0	2020-03-28	ar_riyad
51	0	2020-03-28	makkah
0	0	2020-03-28	al_bahah
14	0	2020-03-28	al_madinah
2	0	2020-03-28	al_quassim
1	0	2020-03-28	hail
0	0	2020-03-28	al_hudud_ash_shamaliyah
0	0	2020-03-28	al_jawf
1	0	2020-03-28	tabuk
27	0	2020-03-29	ash_sharqiyah
0	0	2020-03-29	najran
2	0	2020-03-29	jizan
2	0	2020-03-29	asir
37	0	2020-03-29	ar_riyad
47	1	2020-03-29	makkah
0	0	2020-03-29	al_bahah
13	0	2020-03-29	al_madinah
2	0	2020-03-29	al_quassim
1	0	2020-03-29	hail
0	0	2020-03-29	al_hudud_ash_shamaliyah
0	0	2020-03-29	al_jawf
1	0	2020-03-29	tabuk
29	0	2020-03-30	ash_sharqiyah
0	0	2020-03-30	najran
2	0	2020-03-30	jizan
2	0	2020-03-30	asir
40	0	2020-03-30	ar_riyad
51	3	2020-03-30	makkah
0	0	2020-03-30	al_bahah
14	0	2020-03-30	al_madinah
2	0	2020-03-30	al_quassim
1	0	2020-03-30	hail
0	0	2020-03-30	al_hudud_ash_shamaliyah
0	0	2020-03-30	al_jawf
1	0	2020-03-30	tabuk
45	0	2020-03-31	ash_sharqiyah
1	0	2020-03-31	najran
3	0	2020-03-31	jizan
3	0	2020-03-31	asir
63	0	2020-03-31	ar_riyad
80	0	2020-03-31	makkah
0	0	2020-03-31	al_bahah
22	0	2020-03-31	al_madinah
3	0	2020-03-31	al_quassim
1	0	2020-03-31	hail
1	0	2020-03-31	al_hudud_ash_shamaliyah
0	0	2020-03-31	al_jawf
2	0	2020-03-31	tabuk
27	0	2020-04-01	ash_sharqiyah
0	0	2020-04-01	najran
2	0	2020-04-01	jizan
2	0	2020-04-01	asir
37	0	2020-04-01	ar_riyad
47	1	2020-04-01	makkah
0	0	2020-04-01	al_bahah
13	0	2020-04-01	al_madinah
2	0	2020-04-01	al_quassim
1	0	2020-04-01	hail
0	0	2020-04-01	al_hudud_ash_shamaliyah
0	0	2020-04-01	al_jawf
1	0	2020-04-01	tabuk
40	0	2020-04-02	ash_sharqiyah
1	0	2020-04-02	najran
2	0	2020-04-02	jizan
3	0	2020-04-02	asir
55	1	2020-04-02	ar_riyad
70	4	2020-04-02	makkah
0	0	2020-04-02	al_bahah
20	0	2020-04-02	al_madinah
2	0	2020-04-02	al_quassim
1	0	2020-04-02	hail
1	0	2020-04-02	al_hudud_ash_shamaliyah
0	0	2020-04-02	al_jawf
2	0	2020-04-02	tabuk
40	0	2020-04-03	ash_sharqiyah
1	0	2020-04-03	najran
2	0	2020-04-03	jizan
3	0	2020-04-03	asir
55	0	2020-04-03	ar_riyad
70	4	2020-04-03	makkah
0	0	2020-04-03	al_bahah
20	0	2020-04-03	al_madinah
2	0	2020-04-03	al_quassim
1	0	2020-04-03	hail
1	0	2020-04-03	al_hudud_ash_shamaliyah
0	0	2020-04-03	al_jawf
2	0	2020-04-03	tabuk
40	0	2020-04-04	ash_sharqiyah
1	0	2020-04-04	najran
2	0	2020-04-04	jizan
3	0	2020-04-04	asir
55	0	2020-04-04	ar_riyad
70	3	2020-04-04	makkah
0	0	2020-04-04	al_bahah
20	0	2020-04-04	al_madinah
2	0	2020-04-04	al_quassim
1	0	2020-04-04	hail
1	0	2020-04-04	al_hudud_ash_shamaliyah
0	0	2020-04-04	al_jawf
2	0	2020-04-04	tabuk
48	0	2020-04-05	ash_sharqiyah
1	0	2020-04-05	najran
3	0	2020-04-05	jizan
3	0	2020-04-05	asir
66	0	2020-04-05	ar_riyad
84	3	2020-04-05	makkah
0	0	2020-04-05	al_bahah
23	0	2020-04-05	al_madinah
3	0	2020-04-05	al_quassim
1	0	2020-04-05	hail
1	0	2020-04-05	al_hudud_ash_shamaliyah
0	0	2020-04-05	al_jawf
2	0	2020-04-05	tabuk
45	0	2020-04-06	ash_sharqiyah
1	0	2020-04-06	najran
3	0	2020-04-06	jizan
3	0	2020-04-06	asir
63	0	2020-04-06	ar_riyad
80	4	2020-04-06	makkah
0	0	2020-04-06	al_bahah
22	0	2020-04-06	al_madinah
3	0	2020-04-06	al_quassim
1	0	2020-04-06	hail
1	0	2020-04-06	al_hudud_ash_shamaliyah
0	0	2020-04-06	al_jawf
2	0	2020-04-06	tabuk
48	0	2020-04-07	ash_sharqiyah
1	0	2020-04-07	najran
3	0	2020-04-07	jizan
3	0	2020-04-07	asir
66	0	2020-04-07	ar_riyad
84	3	2020-04-07	makkah
0	0	2020-04-07	al_bahah
23	0	2020-04-07	al_madinah
3	0	2020-04-07	al_quassim
1	0	2020-04-07	hail
1	0	2020-04-07	al_hudud_ash_shamaliyah
0	0	2020-04-07	al_jawf
2	0	2020-04-07	tabuk
69	0	2020-04-08	ash_sharqiyah
1	0	2020-04-08	najran
4	0	2020-04-08	jizan
5	0	2020-04-08	asir
96	0	2020-04-08	ar_riyad
122	2	2020-04-08	makkah
1	0	2020-04-08	al_bahah
34	0	2020-04-08	al_madinah
4	0	2020-04-08	al_quassim
1	0	2020-04-08	hail
1	0	2020-04-08	al_hudud_ash_shamaliyah
0	0	2020-04-08	al_jawf
3	0	2020-04-08	tabuk
80	0	2020-04-09	ash_sharqiyah
1	0	2020-04-09	najran
5	0	2020-04-09	jizan
5	0	2020-04-09	asir
111	0	2020-04-09	ar_riyad
141	2	2020-04-09	makkah
1	0	2020-04-09	al_bahah
39	0	2020-04-09	al_madinah
5	0	2020-04-09	al_quassim
2	0	2020-04-09	hail
1	0	2020-04-09	al_hudud_ash_shamaliyah
0	0	2020-04-09	al_jawf
4	0	2020-04-09	tabuk
80	0	2020-04-10	ash_sharqiyah
1	0	2020-04-10	najran
5	0	2020-04-10	jizan
5	0	2020-04-10	asir
111	0	2020-04-10	ar_riyad
141	2	2020-04-10	makkah
1	0	2020-04-10	al_bahah
39	0	2020-04-10	al_madinah
5	0	2020-04-10	al_quassim
2	0	2020-04-10	hail
1	0	2020-04-10	al_hudud_ash_shamaliyah
0	0	2020-04-10	al_jawf
4	0	2020-04-10	tabuk
91	0	2020-04-11	ash_sharqiyah
1	0	2020-04-11	najran
6	0	2020-04-11	jizan
6	0	2020-04-11	asir
125	0	2020-04-11	ar_riyad
159	4	2020-04-11	makkah
1	0	2020-04-11	al_bahah
44	0	2020-04-11	al_madinah
5	0	2020-04-11	al_quassim
2	0	2020-04-11	hail
1	0	2020-04-11	al_hudud_ash_shamaliyah
0	0	2020-04-11	al_jawf
4	0	2020-04-11	tabuk
91	1	2020-04-12	ash_sharqiyah
1	0	2020-04-12	najran
6	0	2020-04-12	jizan
6	0	2020-04-12	asir
125	1	2020-04-12	ar_riyad
159	5	2020-04-12	makkah
1	0	2020-04-12	al_bahah
44	1	2020-04-12	al_madinah
5	0	2020-04-12	al_quassim
2	0	2020-04-12	hail
1	0	2020-04-12	al_hudud_ash_shamaliyah
0	0	2020-04-12	al_jawf
4	0	2020-04-12	tabuk
101	0	2020-04-13	ash_sharqiyah
2	0	2020-04-13	najran
6	0	2020-04-13	jizan
7	0	2020-04-13	asir
140	1	2020-04-13	ar_riyad
178	4	2020-04-13	makkah
1	0	2020-04-13	al_bahah
50	0	2020-04-13	al_madinah
6	0	2020-04-13	al_quassim
2	0	2020-04-13	hail
1	0	2020-04-13	al_hudud_ash_shamaliyah
1	0	2020-04-13	al_jawf
5	0	2020-04-13	tabuk
101	1	2020-04-14	ash_sharqiyah
2	0	2020-04-14	najran
6	0	2020-04-14	jizan
7	0	2020-04-14	asir
140	1	2020-04-14	ar_riyad
178	6	2020-04-14	makkah
1	0	2020-04-14	al_bahah
50	1	2020-04-14	al_madinah
6	0	2020-04-14	al_quassim
2	0	2020-04-14	hail
1	0	2020-04-14	al_hudud_ash_shamaliyah
1	0	2020-04-14	al_jawf
5	0	2020-04-14	tabuk
114	0	2020-04-15	ash_sharqiyah
2	0	2020-04-15	najran
7	0	2020-04-15	jizan
8	0	2020-04-15	asir
158	1	2020-04-15	ar_riyad
202	4	2020-04-15	makkah
1	0	2020-04-15	al_bahah
56	0	2020-04-15	al_madinah
6	0	2020-04-15	al_quassim
2	0	2020-04-15	hail
1	0	2020-04-15	al_hudud_ash_shamaliyah
1	0	2020-04-15	al_jawf
5	0	2020-04-15	tabuk
109	0	2020-04-16	ash_sharqiyah
2	0	2020-04-16	najran
7	0	2020-04-16	jizan
7	0	2020-04-16	asir
151	0	2020-04-16	ar_riyad
192	3	2020-04-16	makkah
1	0	2020-04-16	al_bahah
53	0	2020-04-16	al_madinah
6	0	2020-04-16	al_quassim
2	0	2020-04-16	hail
1	0	2020-04-16	al_hudud_ash_shamaliyah
1	0	2020-04-16	al_jawf
5	0	2020-04-16	tabuk
165	0	2020-04-17	ash_sharqiyah
3	0	2020-04-17	najran
10	0	2020-04-17	jizan
11	0	2020-04-17	asir
229	0	2020-04-17	ar_riyad
291	3	2020-04-17	makkah
2	0	2020-04-17	al_bahah
81	0	2020-04-17	al_madinah
9	0	2020-04-17	al_quassim
3	0	2020-04-17	hail
2	0	2020-04-17	al_hudud_ash_shamaliyah
1	0	2020-04-17	al_jawf
8	0	2020-04-17	tabuk
237	0	2020-04-18	ash_sharqiyah
4	0	2020-04-18	najran
14	0	2020-04-18	jizan
16	0	2020-04-18	asir
328	0	2020-04-18	ar_riyad
417	4	2020-04-18	makkah
2	0	2020-04-18	al_bahah
116	0	2020-04-18	al_madinah
13	0	2020-04-18	al_quassim
5	0	2020-04-18	hail
3	0	2020-04-18	al_hudud_ash_shamaliyah
1	0	2020-04-18	al_jawf
11	0	2020-04-18	tabuk
226	0	2020-04-19	ash_sharqiyah
4	0	2020-04-19	najran
14	0	2020-04-19	jizan
15	0	2020-04-19	asir
313	0	2020-04-19	ar_riyad
399	4	2020-04-19	makkah
2	0	2020-04-19	al_bahah
111	0	2020-04-19	al_madinah
13	0	2020-04-19	al_quassim
5	0	2020-04-19	hail
3	0	2020-04-19	al_hudud_ash_shamaliyah
1	0	2020-04-19	al_jawf
10	0	2020-04-19	tabuk
237	0	2020-04-20	ash_sharqiyah
4	0	2020-04-20	najran
14	0	2020-04-20	jizan
16	0	2020-04-20	asir
328	1	2020-04-20	ar_riyad
417	4	2020-04-20	makkah
2	0	2020-04-20	al_bahah
116	0	2020-04-20	al_madinah
13	0	2020-04-20	al_quassim
5	0	2020-04-20	hail
3	0	2020-04-20	al_hudud_ash_shamaliyah
1	0	2020-04-20	al_jawf
11	0	2020-04-20	tabuk
248	0	2020-04-21	ash_sharqiyah
4	0	2020-04-21	najran
15	0	2020-04-21	jizan
17	0	2020-04-21	asir
343	1	2020-04-21	ar_riyad
436	4	2020-04-21	makkah
2	0	2020-04-21	al_bahah
121	0	2020-04-21	al_madinah
14	0	2020-04-21	al_quassim
5	0	2020-04-21	hail
3	0	2020-04-21	al_hudud_ash_shamaliyah
1	0	2020-04-21	al_jawf
11	0	2020-04-21	tabuk
245	0	2020-04-22	ash_sharqiyah
4	0	2020-04-22	najran
15	0	2020-04-22	jizan
16	0	2020-04-22	asir
339	0	2020-04-22	ar_riyad
432	4	2020-04-22	makkah
2	0	2020-04-22	al_bahah
120	0	2020-04-22	al_madinah
14	0	2020-04-22	al_quassim
5	0	2020-04-22	hail
3	0	2020-04-22	al_hudud_ash_shamaliyah
1	0	2020-04-22	al_jawf
11	0	2020-04-22	tabuk
248	1	2020-04-23	ash_sharqiyah
4	0	2020-04-23	najran
15	0	2020-04-23	jizan
17	0	2020-04-23	asir
343	1	2020-04-23	ar_riyad
436	5	2020-04-23	makkah
2	0	2020-04-23	al_bahah
121	1	2020-04-23	al_madinah
14	0	2020-04-23	al_quassim
5	0	2020-04-23	hail
3	0	2020-04-23	al_hudud_ash_shamaliyah
1	0	2020-04-23	al_jawf
11	0	2020-04-23	tabuk
248	0	2020-04-24	ash_sharqiyah
4	0	2020-04-24	najran
15	0	2020-04-24	jizan
17	0	2020-04-24	asir
343	1	2020-04-24	ar_riyad
436	4	2020-04-24	makkah
2	0	2020-04-24	al_bahah
121	0	2020-04-24	al_madinah
14	0	2020-04-24	al_quassim
5	0	2020-04-24	hail
3	0	2020-04-24	al_hudud_ash_shamaliyah
1	0	2020-04-24	al_jawf
11	0	2020-04-24	tabuk
259	1	2020-04-25	ash_sharqiyah
4	0	2020-04-25	najran
16	0	2020-04-25	jizan
17	0	2020-04-25	asir
358	1	2020-04-25	ar_riyad
455	6	2020-04-25	makkah
3	0	2020-04-25	al_bahah
126	1	2020-04-25	al_madinah
15	0	2020-04-25	al_quassim
5	0	2020-04-25	hail
3	0	2020-04-25	al_hudud_ash_shamaliyah
1	0	2020-04-25	al_jawf
12	0	2020-04-25	tabuk
261	0	2020-04-26	ash_sharqiyah
4	0	2020-04-26	najran
16	0	2020-04-26	jizan
17	0	2020-04-26	asir
361	0	2020-04-26	ar_riyad
460	2	2020-04-26	makkah
3	0	2020-04-26	al_bahah
128	0	2020-04-26	al_madinah
15	0	2020-04-26	al_quassim
5	0	2020-04-26	hail
3	0	2020-04-26	al_hudud_ash_shamaliyah
1	0	2020-04-26	al_jawf
12	0	2020-04-26	tabuk
266	0	2020-04-27	ash_sharqiyah
4	0	2020-04-27	najran
16	0	2020-04-27	jizan
18	0	2020-04-27	asir
369	0	2020-04-27	ar_riyad
469	4	2020-04-27	makkah
3	0	2020-04-27	al_bahah
130	0	2020-04-27	al_madinah
15	0	2020-04-27	al_quassim
6	0	2020-04-27	hail
3	0	2020-04-27	al_hudud_ash_shamaliyah
1	0	2020-04-27	al_jawf
12	0	2020-04-27	tabuk
266	1	2020-04-28	ash_sharqiyah
4	0	2020-04-28	najran
16	0	2020-04-28	jizan
18	0	2020-04-28	asir
369	1	2020-04-28	ar_riyad
469	6	2020-04-28	makkah
3	0	2020-04-28	al_bahah
130	1	2020-04-28	al_madinah
15	0	2020-04-28	al_quassim
6	0	2020-04-28	hail
3	0	2020-04-28	al_hudud_ash_shamaliyah
1	0	2020-04-28	al_jawf
12	0	2020-04-28	tabuk
280	0	2020-04-29	ash_sharqiyah
5	0	2020-04-29	najran
17	0	2020-04-29	jizan
19	0	2020-04-29	asir
387	0	2020-04-29	ar_riyad
493	4	2020-04-29	makkah
3	0	2020-04-29	al_bahah
137	0	2020-04-29	al_madinah
16	0	2020-04-29	al_quassim
6	0	2020-04-29	hail
4	0	2020-04-29	al_hudud_ash_shamaliyah
1	0	2020-04-29	al_jawf
13	0	2020-04-29	tabuk
290	0	2020-04-30	ash_sharqiyah
5	0	2020-04-30	najran
18	0	2020-04-30	jizan
19	0	2020-04-30	asir
402	0	2020-04-30	ar_riyad
511	4	2020-04-30	makkah
3	0	2020-04-30	al_bahah
142	0	2020-04-30	al_madinah
16	0	2020-04-30	al_quassim
6	0	2020-04-30	hail
4	0	2020-04-30	al_hudud_ash_shamaliyah
1	0	2020-04-30	al_jawf
13	0	2020-04-30	tabuk
290	1	2020-05-01	ash_sharqiyah
5	0	2020-05-01	najran
18	0	2020-05-01	jizan
19	0	2020-05-01	asir
402	1	2020-05-01	ar_riyad
511	5	2020-05-01	makkah
3	0	2020-05-01	al_bahah
142	1	2020-05-01	al_madinah
16	0	2020-05-01	al_quassim
6	0	2020-05-01	hail
4	0	2020-05-01	al_hudud_ash_shamaliyah
1	0	2020-05-01	al_jawf
13	0	2020-05-01	tabuk
288	1	2020-05-02	ash_sharqiyah
5	0	2020-05-02	najran
17	0	2020-05-02	jizan
19	0	2020-05-02	asir
398	1	2020-05-02	ar_riyad
507	5	2020-05-02	makkah
3	0	2020-05-02	al_bahah
141	1	2020-05-02	al_madinah
16	0	2020-05-02	al_quassim
6	0	2020-05-02	hail
4	0	2020-05-02	al_hudud_ash_shamaliyah
1	0	2020-05-02	al_jawf
13	0	2020-05-02	tabuk
328	1	2020-05-03	ash_sharqiyah
5	0	2020-05-03	najran
20	0	2020-05-03	jizan
22	0	2020-05-03	asir
453	1	2020-05-03	ar_riyad
577	6	2020-05-03	makkah
3	0	2020-05-03	al_bahah
160	1	2020-05-03	al_madinah
19	0	2020-05-03	al_quassim
7	0	2020-05-03	hail
4	0	2020-05-03	al_hudud_ash_shamaliyah
2	0	2020-05-03	al_jawf
15	0	2020-05-03	tabuk
338	1	2020-05-04	ash_sharqiyah
5	0	2020-05-04	najran
21	0	2020-05-04	jizan
23	0	2020-05-04	asir
468	1	2020-05-04	ar_riyad
596	5	2020-05-04	makkah
3	0	2020-05-04	al_bahah
165	1	2020-05-04	al_madinah
19	0	2020-05-04	al_quassim
7	0	2020-05-04	hail
4	0	2020-05-04	al_hudud_ash_shamaliyah
2	0	2020-05-04	al_jawf
15	0	2020-05-04	tabuk
338	1	2020-05-05	ash_sharqiyah
5	0	2020-05-05	najran
21	0	2020-05-05	jizan
23	0	2020-05-05	asir
468	1	2020-05-05	ar_riyad
596	6	2020-05-05	makkah
3	0	2020-05-05	al_bahah
165	1	2020-05-05	al_madinah
19	0	2020-05-05	al_quassim
7	0	2020-05-05	hail
4	0	2020-05-05	al_hudud_ash_shamaliyah
2	0	2020-05-05	al_jawf
15	0	2020-05-05	tabuk
354	1	2020-05-06	ash_sharqiyah
6	0	2020-05-06	najran
22	0	2020-05-06	jizan
24	0	2020-05-06	asir
490	1	2020-05-06	ar_riyad
624	6	2020-05-06	makkah
3	0	2020-05-06	al_bahah
173	1	2020-05-06	al_madinah
20	0	2020-05-06	al_quassim
7	0	2020-05-06	hail
5	0	2020-05-06	al_hudud_ash_shamaliyah
2	0	2020-05-06	al_jawf
16	0	2020-05-06	tabuk
370	1	2020-05-07	ash_sharqiyah
6	0	2020-05-07	najran
23	0	2020-05-07	jizan
25	0	2020-05-07	asir
512	1	2020-05-07	ar_riyad
652	7	2020-05-07	makkah
4	0	2020-05-07	al_bahah
181	1	2020-05-07	al_madinah
21	0	2020-05-07	al_quassim
8	0	2020-05-07	hail
5	0	2020-05-07	al_hudud_ash_shamaliyah
2	0	2020-05-07	al_jawf
17	0	2020-05-07	tabuk
360	1	2020-05-08	ash_sharqiyah
6	0	2020-05-08	najran
22	0	2020-05-08	jizan
24	0	2020-05-08	asir
498	1	2020-05-08	ar_riyad
634	7	2020-05-08	makkah
4	0	2020-05-08	al_bahah
176	1	2020-05-08	al_madinah
20	0	2020-05-08	al_quassim
7	0	2020-05-08	hail
5	0	2020-05-08	al_hudud_ash_shamaliyah
2	0	2020-05-08	al_jawf
16	0	2020-05-08	tabuk
357	1	2020-05-09	ash_sharqiyah
6	0	2020-05-09	najran
22	0	2020-05-09	jizan
24	0	2020-05-09	asir
494	1	2020-05-09	ar_riyad
629	7	2020-05-09	makkah
4	0	2020-05-09	al_bahah
175	1	2020-05-09	al_madinah
20	0	2020-05-09	al_quassim
7	0	2020-05-09	hail
5	0	2020-05-09	al_hudud_ash_shamaliyah
2	0	2020-05-09	al_jawf
16	0	2020-05-09	tabuk
402	1	2020-05-10	ash_sharqiyah
7	0	2020-05-10	najran
24	0	2020-05-10	jizan
27	0	2020-05-10	asir
557	1	2020-05-10	ar_riyad
709	5	2020-05-10	makkah
4	0	2020-05-10	al_bahah
197	1	2020-05-10	al_madinah
23	0	2020-05-10	al_quassim
8	0	2020-05-10	hail
5	0	2020-05-10	al_hudud_ash_shamaliyah
2	0	2020-05-10	al_jawf
18	0	2020-05-10	tabuk
410	1	2020-05-11	ash_sharqiyah
7	0	2020-05-11	najran
25	0	2020-05-11	jizan
27	0	2020-05-11	asir
568	1	2020-05-11	ar_riyad
722	6	2020-05-11	makkah
4	0	2020-05-11	al_bahah
201	1	2020-05-11	al_madinah
23	0	2020-05-11	al_quassim
9	0	2020-05-11	hail
5	0	2020-05-11	al_hudud_ash_shamaliyah
2	0	2020-05-11	al_jawf
19	0	2020-05-11	tabuk
400	1	2020-05-12	ash_sharqiyah
6	0	2020-05-12	najran
24	0	2020-05-12	jizan
27	0	2020-05-12	asir
553	1	2020-05-12	ar_riyad
704	6	2020-05-12	makkah
4	0	2020-05-12	al_bahah
196	1	2020-05-12	al_madinah
23	0	2020-05-12	al_quassim
8	0	2020-05-12	hail
5	0	2020-05-12	al_hudud_ash_shamaliyah
2	0	2020-05-12	al_jawf
18	0	2020-05-12	tabuk
402	1	2020-05-13	ash_sharqiyah
7	0	2020-05-13	najran
24	0	2020-05-13	jizan
27	0	2020-05-13	asir
557	1	2020-05-13	ar_riyad
709	6	2020-05-13	makkah
4	0	2020-05-13	al_bahah
197	1	2020-05-13	al_madinah
23	0	2020-05-13	al_quassim
8	0	2020-05-13	hail
5	0	2020-05-13	al_hudud_ash_shamaliyah
2	0	2020-05-13	al_jawf
18	0	2020-05-13	tabuk
424	1	2020-05-14	ash_sharqiyah
7	0	2020-05-14	najran
26	0	2020-05-14	jizan
28	0	2020-05-14	asir
586	1	2020-05-14	ar_riyad
746	7	2020-05-14	makkah
4	0	2020-05-14	al_bahah
207	1	2020-05-14	al_madinah
24	0	2020-05-14	al_quassim
9	0	2020-05-14	hail
5	0	2020-05-14	al_hudud_ash_shamaliyah
2	0	2020-05-14	al_jawf
19	0	2020-05-14	tabuk
490	1	2020-05-15	ash_sharqiyah
8	0	2020-05-15	najran
30	0	2020-05-15	jizan
33	0	2020-05-15	asir
678	1	2020-05-15	ar_riyad
863	6	2020-05-15	makkah
5	0	2020-05-15	al_bahah
240	1	2020-05-15	al_madinah
28	0	2020-05-15	al_quassim
10	0	2020-05-15	hail
6	0	2020-05-15	al_hudud_ash_shamaliyah
2	0	2020-05-15	al_jawf
22	0	2020-05-15	tabuk
589	1	2020-05-16	ash_sharqiyah
10	0	2020-05-16	najran
36	0	2020-05-16	jizan
39	0	2020-05-16	asir
815	1	2020-05-16	ar_riyad
1037	7	2020-05-16	makkah
6	0	2020-05-16	al_bahah
288	1	2020-05-16	al_madinah
33	0	2020-05-16	al_quassim
12	0	2020-05-16	hail
8	0	2020-05-16	al_hudud_ash_shamaliyah
3	0	2020-05-16	al_jawf
27	0	2020-05-16	tabuk
570	1	2020-05-17	ash_sharqiyah
9	0	2020-05-17	najran
35	0	2020-05-17	jizan
38	0	2020-05-17	asir
789	1	2020-05-17	ar_riyad
1004	7	2020-05-17	makkah
6	0	2020-05-17	al_bahah
279	1	2020-05-17	al_madinah
32	0	2020-05-17	al_quassim
12	0	2020-05-17	hail
7	0	2020-05-17	al_hudud_ash_shamaliyah
3	0	2020-05-17	al_jawf
26	0	2020-05-17	tabuk
541	1	2020-05-18	ash_sharqiyah
9	0	2020-05-18	najran
33	0	2020-05-18	jizan
36	0	2020-05-18	asir
749	1	2020-05-18	ar_riyad
953	6	2020-05-18	makkah
5	0	2020-05-18	al_bahah
265	1	2020-05-18	al_madinah
31	0	2020-05-18	al_quassim
11	0	2020-05-18	hail
7	0	2020-05-18	al_hudud_ash_shamaliyah
3	0	2020-05-18	al_jawf
25	0	2020-05-18	tabuk
522	1	2020-05-19	ash_sharqiyah
8	0	2020-05-19	najran
32	0	2020-05-19	jizan
35	0	2020-05-19	asir
723	1	2020-05-19	ar_riyad
920	7	2020-05-19	makkah
5	0	2020-05-19	al_bahah
255	1	2020-05-19	al_madinah
30	0	2020-05-19	al_quassim
11	0	2020-05-19	hail
7	0	2020-05-19	al_hudud_ash_shamaliyah
3	0	2020-05-19	al_jawf
24	0	2020-05-19	tabuk
554	1	2020-05-20	ash_sharqiyah
9	0	2020-05-20	najran
34	0	2020-05-20	jizan
37	0	2020-05-20	asir
767	1	2020-05-20	ar_riyad
976	7	2020-05-20	makkah
5	0	2020-05-20	al_bahah
271	1	2020-05-20	al_madinah
31	0	2020-05-20	al_quassim
12	0	2020-05-20	hail
7	0	2020-05-20	al_hudud_ash_shamaliyah
3	0	2020-05-20	al_jawf
25	0	2020-05-20	tabuk
522	1	2020-05-21	ash_sharqiyah
8	0	2020-05-21	najran
32	0	2020-05-21	jizan
35	0	2020-05-21	asir
723	1	2020-05-21	ar_riyad
920	9	2020-05-21	makkah
5	0	2020-05-21	al_bahah
255	1	2020-05-21	al_madinah
30	0	2020-05-21	al_quassim
11	0	2020-05-21	hail
7	0	2020-05-21	al_hudud_ash_shamaliyah
3	0	2020-05-21	al_jawf
24	0	2020-05-21	tabuk
546	1	2020-05-22	ash_sharqiyah
9	0	2020-05-22	najran
33	0	2020-05-22	jizan
37	0	2020-05-22	asir
756	1	2020-05-22	ar_riyad
962	9	2020-05-22	makkah
5	0	2020-05-22	al_bahah
267	1	2020-05-22	al_madinah
31	0	2020-05-22	al_quassim
11	0	2020-05-22	hail
7	0	2020-05-22	al_hudud_ash_shamaliyah
3	0	2020-05-22	al_jawf
25	0	2020-05-22	tabuk
506	1	2020-05-23	ash_sharqiyah
8	0	2020-05-23	najran
31	0	2020-05-23	jizan
34	0	2020-05-23	asir
701	1	2020-05-23	ar_riyad
891	11	2020-05-23	makkah
5	0	2020-05-23	al_bahah
248	1	2020-05-23	al_madinah
29	0	2020-05-23	al_quassim
11	0	2020-05-23	hail
6	0	2020-05-23	al_hudud_ash_shamaliyah
3	0	2020-05-23	al_jawf
23	0	2020-05-23	tabuk
490	1	2020-05-24	ash_sharqiyah
8	0	2020-05-24	najran
30	0	2020-05-24	jizan
33	0	2020-05-24	asir
678	1	2020-05-24	ar_riyad
863	8	2020-05-24	makkah
5	0	2020-05-24	al_bahah
240	1	2020-05-24	al_madinah
28	0	2020-05-24	al_quassim
10	0	2020-05-24	hail
6	0	2020-05-24	al_hudud_ash_shamaliyah
2	0	2020-05-24	al_jawf
22	0	2020-05-24	tabuk
469	1	2020-05-25	ash_sharqiyah
8	0	2020-05-25	najran
29	0	2020-05-25	jizan
31	0	2020-05-25	asir
649	1	2020-05-25	ar_riyad
826	6	2020-05-25	makkah
5	0	2020-05-25	al_bahah
229	1	2020-05-25	al_madinah
27	0	2020-05-25	al_quassim
10	0	2020-05-25	hail
6	0	2020-05-25	al_hudud_ash_shamaliyah
2	0	2020-05-25	al_jawf
21	0	2020-05-25	tabuk
394	1	2020-05-26	ash_sharqiyah
6	0	2020-05-26	najran
24	0	2020-05-26	jizan
26	0	2020-05-26	asir
546	1	2020-05-26	ar_riyad
694	9	2020-05-26	makkah
4	0	2020-05-26	al_bahah
193	1	2020-05-26	al_madinah
22	0	2020-05-26	al_quassim
8	0	2020-05-26	hail
5	0	2020-05-26	al_hudud_ash_shamaliyah
2	0	2020-05-26	al_jawf
18	0	2020-05-26	tabuk
381	1	2020-05-27	ash_sharqiyah
6	0	2020-05-27	najran
23	0	2020-05-27	jizan
26	0	2020-05-27	asir
527	1	2020-05-27	ar_riyad
671	10	2020-05-27	makkah
4	0	2020-05-27	al_bahah
186	1	2020-05-27	al_madinah
22	0	2020-05-27	al_quassim
8	0	2020-05-27	hail
5	0	2020-05-27	al_hudud_ash_shamaliyah
2	0	2020-05-27	al_jawf
17	0	2020-05-27	tabuk
341	1	2020-05-28	ash_sharqiyah
6	0	2020-05-28	najran
21	0	2020-05-28	jizan
23	0	2020-05-28	asir
472	2	2020-05-28	ar_riyad
601	12	2020-05-28	makkah
3	0	2020-05-28	al_bahah
167	1	2020-05-28	al_madinah
19	0	2020-05-28	al_quassim
7	0	2020-05-28	hail
4	0	2020-05-28	al_hudud_ash_shamaliyah
2	0	2020-05-28	al_jawf
16	0	2020-05-28	tabuk
330	1	2020-05-29	ash_sharqiyah
5	0	2020-05-29	najran
20	0	2020-05-29	jizan
22	0	2020-05-29	asir
457	2	2020-05-29	ar_riyad
582	12	2020-05-29	makkah
3	0	2020-05-29	al_bahah
162	1	2020-05-29	al_madinah
19	0	2020-05-29	al_quassim
7	0	2020-05-29	hail
4	0	2020-05-29	al_hudud_ash_shamaliyah
2	0	2020-05-29	al_jawf
15	0	2020-05-29	tabuk
344	2	2020-05-30	ash_sharqiyah
6	0	2020-05-30	najran
21	0	2020-05-30	jizan
23	0	2020-05-30	asir
476	2	2020-05-30	ar_riyad
605	16	2020-05-30	makkah
3	0	2020-05-30	al_bahah
168	2	2020-05-30	al_madinah
19	0	2020-05-30	al_quassim
7	0	2020-05-30	hail
4	0	2020-05-30	al_hudud_ash_shamaliyah
2	0	2020-05-30	al_jawf
16	0	2020-05-30	tabuk
397	2	2020-05-31	ash_sharqiyah
6	0	2020-05-31	najran
24	0	2020-05-31	jizan
27	0	2020-05-31	asir
549	2	2020-05-31	ar_riyad
699	16	2020-05-31	makkah
4	0	2020-05-31	al_bahah
194	2	2020-05-31	al_madinah
22	0	2020-05-31	al_quassim
8	0	2020-05-31	hail
5	0	2020-05-31	al_hudud_ash_shamaliyah
2	0	2020-05-31	al_jawf
18	0	2020-05-31	tabuk
400	2	2020-06-01	ash_sharqiyah
6	0	2020-06-01	najran
24	0	2020-06-01	jizan
27	0	2020-06-01	asir
553	2	2020-06-01	ar_riyad
704	16	2020-06-01	makkah
4	0	2020-06-01	al_bahah
196	2	2020-06-01	al_madinah
23	0	2020-06-01	al_quassim
8	0	2020-06-01	hail
5	0	2020-06-01	al_hudud_ash_shamaliyah
2	0	2020-06-01	al_jawf
18	0	2020-06-01	tabuk
392	2	2020-06-02	ash_sharqiyah
6	0	2020-06-02	najran
24	0	2020-06-02	jizan
26	0	2020-06-02	asir
542	2	2020-06-02	ar_riyad
690	17	2020-06-02	makkah
4	0	2020-06-02	al_bahah
192	2	2020-06-02	al_madinah
22	0	2020-06-02	al_quassim
8	0	2020-06-02	hail
5	0	2020-06-02	al_hudud_ash_shamaliyah
2	0	2020-06-02	al_jawf
18	0	2020-06-02	tabuk
458	2	2020-06-03	ash_sharqiyah
7	0	2020-06-03	najran
28	0	2020-06-03	jizan
31	0	2020-06-03	asir
634	3	2020-06-03	ar_riyad
807	21	2020-06-03	makkah
4	0	2020-06-03	al_bahah
224	2	2020-06-03	al_madinah
26	0	2020-06-03	al_quassim
10	0	2020-06-03	hail
6	0	2020-06-03	al_hudud_ash_shamaliyah
2	0	2020-06-03	al_jawf
21	0	2020-06-03	tabuk
416	2	2020-06-04	ash_sharqiyah
7	0	2020-06-04	najran
25	0	2020-06-04	jizan
28	0	2020-06-04	asir
575	3	2020-06-04	ar_riyad
732	23	2020-06-04	makkah
4	0	2020-06-04	al_bahah
203	2	2020-06-04	al_madinah
23	0	2020-06-04	al_quassim
9	0	2020-06-04	hail
5	0	2020-06-04	al_hudud_ash_shamaliyah
2	0	2020-06-04	al_jawf
19	0	2020-06-04	tabuk
538	2	2020-06-05	ash_sharqiyah
9	0	2020-06-05	najran
33	0	2020-06-05	jizan
36	0	2020-06-05	asir
745	3	2020-06-05	ar_riyad
948	22	2020-06-05	makkah
5	0	2020-06-05	al_bahah
263	2	2020-06-05	al_madinah
30	0	2020-06-05	al_quassim
11	0	2020-06-05	hail
7	0	2020-06-05	al_hudud_ash_shamaliyah
3	0	2020-06-05	al_jawf
24	0	2020-06-05	tabuk
650	3	2020-06-06	ash_sharqiyah
11	0	2020-06-06	najran
40	0	2020-06-06	jizan
44	0	2020-06-06	asir
900	3	2020-06-06	ar_riyad
1145	24	2020-06-06	makkah
6	0	2020-06-06	al_bahah
318	3	2020-06-06	al_madinah
37	0	2020-06-06	al_quassim
14	0	2020-06-06	hail
8	0	2020-06-06	al_hudud_ash_shamaliyah
3	0	2020-06-06	al_jawf
30	0	2020-06-06	tabuk
629	3	2020-06-07	ash_sharqiyah
10	0	2020-06-07	najran
38	0	2020-06-07	jizan
42	0	2020-06-07	asir
870	3	2020-06-07	ar_riyad
1107	26	2020-06-07	makkah
6	0	2020-06-07	al_bahah
308	3	2020-06-07	al_madinah
36	0	2020-06-07	al_quassim
13	0	2020-06-07	hail
8	0	2020-06-07	al_hudud_ash_shamaliyah
3	0	2020-06-07	al_jawf
29	0	2020-06-07	tabuk
704	3	2020-06-08	ash_sharqiyah
11	0	2020-06-08	najran
43	0	2020-06-08	jizan
47	0	2020-06-08	asir
973	3	2020-06-08	ar_riyad
1239	24	2020-06-08	makkah
7	0	2020-06-08	al_bahah
344	3	2020-06-08	al_madinah
40	0	2020-06-08	al_quassim
15	0	2020-06-08	hail
9	0	2020-06-08	al_hudud_ash_shamaliyah
4	0	2020-06-08	al_jawf
32	0	2020-06-08	tabuk
682	3	2020-06-09	ash_sharqiyah
11	0	2020-06-09	najran
41	0	2020-06-09	jizan
46	0	2020-06-09	asir
944	4	2020-06-09	ar_riyad
1201	26	2020-06-09	makkah
7	0	2020-06-09	al_bahah
334	3	2020-06-09	al_madinah
39	0	2020-06-09	al_quassim
14	0	2020-06-09	hail
9	0	2020-06-09	al_hudud_ash_shamaliyah
3	0	2020-06-09	al_jawf
31	0	2020-06-09	tabuk
762	3	2020-06-10	ash_sharqiyah
12	0	2020-06-10	najran
46	0	2020-06-10	jizan
51	0	2020-06-10	asir
1055	3	2020-06-10	ar_riyad
1342	26	2020-06-10	makkah
7	0	2020-06-10	al_bahah
373	3	2020-06-10	al_madinah
43	0	2020-06-10	al_quassim
16	0	2020-06-10	hail
10	0	2020-06-10	al_hudud_ash_shamaliyah
4	0	2020-06-10	al_jawf
35	0	2020-06-10	tabuk
775	3	2020-06-11	ash_sharqiyah
13	0	2020-06-11	najran
47	0	2020-06-11	jizan
52	0	2020-06-11	asir
1073	4	2020-06-11	ar_riyad
1365	27	2020-06-11	makkah
8	0	2020-06-11	al_bahah
379	3	2020-06-11	al_madinah
44	0	2020-06-11	al_quassim
16	0	2020-06-11	hail
10	0	2020-06-11	al_hudud_ash_shamaliyah
4	0	2020-06-11	al_jawf
35	0	2020-06-11	tabuk
